# Supplementary material for: Characterization of Putative cis-Regulatory Elements in Genes Preferentially Expressed in Arabidopsis Male Meiocytes
Source: Biomed Res Int. 2014 Aug 27;2014:708364. doi: 10.1155/2014/708364 (PMC4163388; doi:10.1155/2014/708364)
Supplement: Supplementary file 1 — Supplemental File 1 presents the difference in expression between meiocytes and anther, the difference in expression between meiocytes and seedlings, the annotated function, and the GO functional categorization of the 50 candidate genes used for promoter study. Supplemental File 2 lists the 50 randomly selected genes used as a negative control. Supplemental File 3 shows the descriptions of the overrepresented sequence in the promoters of 50 randomly selected genes, detected using Pscan. Supplemental File 4 shows the sequence logos of novel motifs in the promoters of 50 genes preferentially expressed during meiosis and 50 randomly selected genes, detected using Promzea. Supplemental File 5 shows the sequence logos of novel motifs in the promoters of 50 randomly selected genes, detected using Promzea, and the best match of each motif in the PLACE database. [file 708364.f1.zip › 1031474.xls]

## Sheet: Sheet1
Gene	Description	Meiocytes/Anther	Meiocytes/Seedling
AT2G41260	Symbols: M17, ATM17 | M17	18.9409	#DIV/0!
AT5G39770	Symbols: | DNA binding / endonuclease/ nuclease/ nucleic acid binding / protein binding	7.839	#DIV/0!
AT2G01050	Symbols: | nucleic acid binding / zinc ion binding	6.0773	#DIV/0!
AT2G15420	Symbols: | myosin heavy chain-related	4.15388	#DIV/0!
AT4G03220	Symbols: | F-box family protein	55.4433	131.001
AT5G38190	Symbols: | myosin heavy chain-related	7.78152	110.317
AT3G43990	Symbols: | bromo-adjacent homology (BAH) domain-containing protein	8.86032	104.675
AT2G07768	Symbols: | heme transporter	5.3836	72.0819
AT2G31141	Symbols: | unknown protein	4.50308	54.2904
AT2G07773	Symbols: | unknown protein	25.7426	50.2587
AT2G07751	Symbols: | NADH-ubiquinone oxidoreductase chain 3, putative	25.3597	48.6846
AT1G28135	Symbols: | unknown protein	13.2718	37.41
AT5G55430	Symbols: | unknown protein	9.63847	34.1605
AT3G46230	Symbols: ATHSP17.4, HSP17.4 | ATHSP17.4	4.32026	31.7578
AT2G07835	Symbols: | unknown protein	4.56741	27.5791
AT2G07774	Symbols: | unknown protein	24.1828	25.061
AT1G31860	Symbols: AT-IE, HISN2 | AT-IE; phosphoribosyl-AMP cyclohydrolase/ phosphoribosyl-ATP diphosphatase	17.1198	24.9048
AT2G07728	Symbols: | unknown protein	11.1417	18.9004
AT1G73190	Symbols: ALPHA-TIP, TIP3;1 | TIP3;1; water channel	6.24104	18.6786
AT2G07776	Symbols: | unknown protein	5.91904	18.6473
AT3G05770	Symbols: | unknown protein	6.0802	17.1027
AT2G07687	Symbols: | cytochrome c oxidase subunit 3	12.6558	17.028
AT3G29636	Symbols: | transferase-related	5.25253	16.5475
AT2G07771	Symbols: | cytochrome c biogenesis protein-related	5.21273	16.4221
AT3G57360	Symbols: | unknown protein	4.56151	16.3664
AT2G35670	Symbols: FIS2, FIE2 | FIS2 (FERTILIZATION INDEPENDENT SEED 2); transcription factor	4.34934	16.3664
AT2G07681	Symbols: | cytochrome c biogenesis protein, putative	5.89856	15.7953
AT2G07674	Symbols: | unknown protein	6.0351	14.2597
AT1G20600	Symbols: | DNA-binding protein-related	4.72612	13.881
AT3G14395	Symbols: | unknown protein	5.07346	13.7
AT2G07727	Symbols: | cytochrome b (MTCYB) (COB) (CYTB)	8.617	13.3434
AT2G07749	Symbols: | FUNCTIONS IN: molecular_function unknown; INVOLVED IN: biological_process unknown; LOCATED IN: cellular_component unknown; CONTAINS InterPro DOMAIN/s: RNA-dependent RNA polymerase, mitoviral (InterPro:IPR008686); BEST Arabidopsis thaliana protein match is: unknown protein (TAIR:ATMG01110	7.79083	12.9538
AT2G07695	Symbols: | cytochrome c oxidase subunit II, putative	4.86865	12.2226
AT2G07806	Symbols: | unknown protein	4.54095	12.1599
AT1G32010	Symbols: | myosin heavy chain-related	8.4774	11.8127
AT3G18530	Symbols: | binding	4.00727	10.7308
AT2G07708	Symbols: | unknown protein	6.12406	10.6895
AT1G12040	Symbols: LRX1 | LRX1 (LEUCINE-RICH REPEAT/EXTENSIN 1); histidine phosphotransfer kinase/ protein binding / structural constituent of cell wall	6.45512	10.1681
AT3G20362	Symbols: | unknown protein	6.44832	9.58395
AT3G55860	Symbols: | unknown protein	30.7724	9.48374
AT2G07741	Symbols: | ATPase subunit 6, putative	7.50194	8.9284
AT4G15290	Symbols: ATCSLB05, CSLB05, ATCSLB5 | ATCSLB05; cellulose synthase/ transferase/ transferase, transferring glycosyl groups	6.67279	7.59123
AT2G07689	Symbols: | NADH-ubiquinone oxidoreductase, putative	15.2145	7.27534
AT2G07827	Symbols: | unknown protein	8.25158	7.26349
AT4G02800	Symbols: | unknown protein	4.65846	7.19267
AT2G07775	Symbols: | unknown protein	6.6944	6.89479
AT2G07671	Symbols: | H+-transporting two-sector ATPase, C subunit family protein	5.0481	6.81578
AT1G21890	Symbols: | nodulin MtN21 family protein	5.0403	6.80524
AT2G07787	Symbols: | unknown protein	6.04113	6.75325
AT2G07707	Symbols: | hydrogen ion transmembrane transporter/ hydrolase, acting on acid anhydrides, catalyzing transmembrane movement of substances	4.41149	6.3962
