# Supplementary material for: Characterization of Putative cis-Regulatory Elements in Genes Preferentially Expressed in Arabidopsis Male Meiocytes
Source: Biomed Res Int. 2014 Aug 27;2014:708364. doi: 10.1155/2014/708364 (PMC4163388; doi:10.1155/2014/708364)
Supplement: Supplementary file 1 — Supplemental File 1 presents the difference in expression between meiocytes and anther, the difference in expression between meiocytes and seedlings, the annotated function, and the GO functional categorization of the 50 candidate genes used for promoter study. Supplemental File 2 lists the 50 randomly selected genes used as a negative control. Supplemental File 3 shows the descriptions of the overrepresented sequence in the promoters of 50 randomly selected genes, detected using Pscan. Supplemental File 4 shows the sequence logos of novel motifs in the promoters of 50 genes preferentially expressed during meiosis and 50 randomly selected genes, detected using Promzea. Supplemental File 5 shows the sequence logos of novel motifs in the promoters of 50 randomly selected genes, detected using Promzea, and the best match of each motif in the PLACE database. [file 708364.f1.zip › 1031475.xls]

## Sheet: Sheet1
Gene	Description
AT5G20910	zinc finger (C3HC4-type RING finger) family protein, contains Pfam profile: PF00097 zinc finger, C3HC4 type (RING finger)
AT4G38510	vacuolar ATP synthase subunit B, putative / V-ATPase B subunit, putative / vacuolar proton pump B subunit, putative / V-ATPase 57 kDa subunit, putative, very strong similarity to SP:P11574 Vacuolar ATP synthase subunit B (EC 3.6.3.14) (V-ATPase B subunit
AT5G17040	UDP-glucoronosyl/UDP-glucosyl transferase family protein, similar to UDP glucose:flavonoid 3-o-glucosyltransferase GI:13620861 from (Vitis vinifera); contains Pfam profile: PF00201 UDP-glucoronosyl and UDP-glucosyl transferase
AT2G18280	tubby-like protein 2 (TULP2), identical to tubby-like protein 2 (GI:27372512) {Arabidopsis thaliana}; similar to phosphodiesterase (GI:467578) (Mus musculus); similar to Tubby related protein 2 (Tubby-like protein 2) (P4-6 protein) (Fragment)
AT4G11175	translation initiation factor IF-1, chloroplast, putative, similar to Swiss-Prot:P08698 translation initiation factor IF-1, chloroplast (Spinacia oleracea); contains Pfam profile PF00575: S1 RNA binding domain
AT4G07920	pseudogene, hypothetical protein
AT2G07510	pseudogene, expressed protein
AT2G14260	proline iminopeptidase, identical to GP:1710151:U72711
AT5G19880	peroxidase, putative, similar to peroxidase (Lycopersicon esculentum) gi:296910:emb:CAA50597
AT1G33030	O-methyltransferase family 2 protein, similar to caffeic acid 3-O-methyltransferase (SP:Q00763) (Populus tremuloides), catechol O-methyltransferase (GI:4808524)(Thalictrum tuberosum)
AT4G30420	nodulin MtN21 family protein, similar to MtN21 (Medicago truncatula) GI:2598575; contains Pfam profile PF00892: Integral membrane protein
AT3G42060	myosin heavy chain-related
AT1G35710	leucine-rich repeat transmembrane protein kinase, putative, similar to many predicted protein kinases
AT2G20210	leucine-rich repeat family protein, contains leucine rich repeat (LRR) domains, Pfam:PF00560
AT3G63480	kinesin heavy chain, putative, kinesin heavy chain, Syncephalastrum racemosum, SWISSPROT:KINH_SYNRA
AT4G07460	hypothetical protein
AT1G63540	hydroxyproline-rich glycoprotein family protein
AT2G13230	gypsy-like retrotransposon family, has a 8.2e-157 P-value blast match to GB:BAA84458 GAG-POL precursor (gypsy_Ty3-element) (Oryza sativa)gi:5902445:dbj:BAA84458.1: GAG-POL precursor (Oryza sativa (japonica cultivar-group)) (RIRE2) (Gypsy_Ty3-family)
AT4G07700	gypsy-like retrotransposon family (Athila), has a 3.9e-13 P-value blast match to GB:CAA57397 Athila ORF 1 (Arabidopsis thaliana)
AT5G33390	glycine-rich protein, similar to nuclear antigen EBNA-1 (GI:3342234) {Cercopithecine herpesvirus 15}
AT5G17650	glycine/proline-rich protein, glycine/proline-rich protein GPRP - Arabidopsis thaliana, EMBL:X84315
AT5G16730	expressed protein, weak similarity to microtubule binding protein D-CLIP-190 (Drosophila melanogaster) GI:2773363, SMC2-like condensin (Arabidopsis thaliana) GI:14279543					Gene	Description
AT3G48710	expressed protein, putative protein - Arabidopsis thaliana, EMBL:AL078465.1
AT1G48500	expressed protein, ; expression supported by MPSS
AT5G60880	expressed protein, ; expression supported by MPSS
AT3G45880	expressed protein
AT3G47850	expressed protein
AT1G18740	expressed protein
AT2G01260	expressed protein
AT2G20310	expressed protein
AT2G31305	expressed protein
AT5G16920	expressed protein
AT5G66490	expressed protein
AT2G37120	DNA-binding S1FA family protein, contains Pfam profile: PF04689 DNA binding protein S1FA
AT5G04110	DNA topoisomerase II family protein, siimilar to DNA topoisomerase II subunit B (Thermotoga maritima) GI:1622792; contains Pfam profiles PF00204: DNA topoisomerase II (N-terminal region), PF00249: Myb-like DNA-binding domain
AT3G10800	bZIP transcription factor family protein, contains Pfam profile: PF00170 bZIP transcription factor; contains similarity to TGACG-sequence specific DNA-binding protein TGA-1B (HSBF) GB:P14233 (Nicotiana tabacum)
AT2G28470	BGAL8	beta-galactosidase, putative / lactase, putative, similar to Beta-galactosidase precursor SP:P48980 from (Lycopersicon esculentum)
AT3G05820	beta-fructofuranosidase, putative / invertase, putative / saccharase, putative / beta-fructosidase, putative, similar to neutral invertase (Daucus carota) GI:4200165; contains Pfam profile PF04853: Plant neutral invertase
AT3G11730	ATFP8	Ras-related GTP-binding protein, putative, similar to Rab1-like small GTP-binding protein GI:4096662 from (Petunia x hybrida)
AT3G51810	ATEM1	Em-like protein GEA1 (EM1), identical to SP:Q07187 Em-like protein GEA1 (EM1) {Arabidopsis thaliana}; contains Pfam profile PF00477: Small hydrophilic plant seed protein
AT4G05450	adrenodoxin-like ferredoxin 2, similar to SP:P46656 Adrenodoxin, mitochondrial precursor (Adrenal ferredoxin) from Mus musculus, SP:P10109 Adrenodoxin, mitochondrial precursor (Hepatoredoxin) from Homo sapiens, SP:P29330 Adrenodoxin from Ovis aries; cont
AT1G12840	vacuolar ATP synthase subunit C (VATC) / V-ATPase C subunit / vacuolar proton pump C subunit (DET3), identical to vacuolar ATP synthase subunit C SP:Q9SDS7 from (Arabidopsis thaliana)
AT1G32960	subtilase family protein, contains similarity to subtilase; SP1 GI:9957714 (Oryza sativa)
AT1G05880	similar to IBR domain-containing protein / ARIADNE-like protein ARI7 (ARI7) [Arabidopsis thaliana] (TAIR:At2g31510.1); similar to putative ariadne [Oryza sativa (japonica cultivar-group)] (GB:XP_483571.1); contains InterPro domain Zn-finger, cysteine-ric
AT1G12950	MATE efflux family protein, similar to ripening regulated protein DDTFR18 (Lycopersicon esculentum) GI:12231296; contains Pfam profile PF01554: MatE
AT4G08130	hypothetical protein
AT4G07510	hypothetical protein
AT3G03970	expressed protein
AT4G08730	expressed protein
AT1G26770	expansin, putative (EXP10), similar to expansin At-EXP1 GI:1041702 from (Arabidopsis thaliana); alpha-expansin gene family, PMID:11641069
